# Supplementary material for: A successful intervention to improve conceptual knowledge of medical students who rely on memorization of disclosed items
Source: Front Physiol. 2023 Aug 30;14:1258149. doi: 10.3389/fphys.2023.1258149 (PMC10499193; doi:10.3389/fphys.2023.1258149)
Supplement: Supplementary file 2 [file DataSheet2.ZIP]

Archive with 1 entries (1 files):
- Data_Heber_Volf.sav
